# Supplementary material for: The Plasmodium falciparum STEVOR Multigene Family Mediates Antigenic Variation of the Infected Erythrocyte
Source: PLoS Pathog. 2009 Feb 20;5(2):e1000307. doi: 10.1371/journal.ppat.1000307 (PMC2637975; doi:10.1371/journal.ppat.1000307)
Supplement: Table S1 — Transcriptional analysis of stevor gene family in the different clones. Summary of microarray analysis of transcribed stevor genes during asexual blood stage from 24 hrs after invasion and onward in the four clones. Relative transcription levels of 34 stevor genes are shown. Analysis was performed as described in the Materials and Methods section. Bold P+ denotes highly transcribed genes, P- denotes low transcription, and ND denotes nondetected genes. Genes are shown by their accession numbers. (0.06 MB XLS) [file ppat.1000307.s002.xls]

## Sheet: CLONES
								CLONES
		5A				3.2C					5.2A				5B
								Time (hours post invasion)
NAME	24hrs	32hrs	40hrs	48hrs	24hrs	32hrs	40hrs	48hrs	24hrs	32hrs	40hrs	48hrs	24hrs	32hrs	40hrs	48hrs
PF14_0767	ND	ND	ND	ND	P	P	ND	ND	ND	P	P	P	P	ND	ND	ND
PF07_0130	ND	P	ND	ND	ND	P	ND	P	ND	P	P	P	ND	ND	ND	ND
PFB0025c	ND	ND	ND	ND	ND	ND	ND	ND	ND	P	P	ND	ND	ND	ND	ND
PFL2620w	ND	P	ND	ND	ND	P	ND	ND	P	P	P	ND	ND	ND	ND	ND
PFA0105w	ND	ND	ND	ND	ND	ND	ND	ND	ND	ND	ND	ND	ND	ND	ND	ND
PFE0030c pseudogene	P+	P	ND	ND	P+	P	ND	ND	ND	P	P	ND	P	P	ND	ND
PFD0065w	ND	ND	ND	ND	ND	P	ND	ND	ND	ND	ND	ND	ND	ND	ND	ND
PFF1550w	ND	ND	ND	ND	ND	ND	ND	ND	ND	ND	ND	ND	ND	ND	ND	ND
PFA0090c	P+	P	P+	ND	ND	P	P	ND	ND	ND	ND	ND	P	P	ND	ND
PF10_0009	ND	ND	ND	ND	ND	ND	ND	ND	ND	P	ND	ND	P	ND	ND	ND
PF14_0007	ND	ND	ND	ND	P	P	ND	ND	ND	ND	ND	ND	P	ND	ND	ND
PFA0750w	ND	P	ND	ND	ND	P	ND	ND	ND	P	ND	ND	ND	ND	ND	ND
PFI0080w	ND	P	ND	ND	ND	P	P	ND	P+	P	P	P+	ND	ND	ND	ND
PF10_0395	P+	P	P	ND	P+	P	P	ND	ND	ND	ND	ND	ND	ND	ND	ND
PFL2635w	P	P	ND	ND	P	P	P	ND	ND	P	P	ND	ND	ND	ND	ND
PFF0850c	P	P	P	ND	P	P	P	P	ND	ND	ND	ND	P	P	P	ND
PF14_0771	ND	P	P	ND	ND	P	P	ND	ND	ND	ND	ND	ND	P	P	ND
PF11_0013	ND	P	P	ND	ND	ND	P	ND	ND	P	ND	ND	ND	ND	ND	ND
PFB0065w	ND	P	ND	ND	ND	ND	P	ND	ND	P	P	ND	ND	ND	ND	ND
PFB0955w	ND	P	ND	ND	ND	P	P	ND	ND	P	ND	ND	ND	ND	ND	ND
PFC1105w	ND	ND	ND	ND	ND	ND	ND	ND	ND	ND	P	ND	ND	ND	ND	ND
PFB0050c	ND	ND	ND	ND	ND	ND	ND	ND	ND	P	ND	ND	ND	ND	ND	ND
PFB0955w	ND	ND	ND	ND	ND	ND	ND	ND	ND	P	P	ND	ND	ND	ND	ND
MAL13P1.7	ND	ND	ND	ND	ND	ND	ND	ND	ND	P	ND	ND	ND	ND	ND	ND
MAL13P1.490	ND	ND	ND	ND	ND	ND	ND	ND	ND	ND	ND	ND	ND	ND	ND	ND
MAL13P1.505	ND	ND	ND	ND	ND	ND	ND	ND	ND	ND	ND	ND	ND	ND	ND	ND
MAL7P1.218	ND	ND	ND	ND	ND	ND	ND	ND	ND	ND	ND	ND	ND	ND	ND	ND
MAL7P1.223	ND	ND	ND	ND	ND	ND	ND	ND	ND	ND	ND	ND	ND	ND	ND	ND
MAL7P1.310	ND	ND	ND	ND	ND	ND	ND	ND	ND	ND	ND	ND	ND	ND	ND	ND
MAL7P1.227	ND	ND	ND	ND	ND	ND	ND	ND	ND	ND	ND	ND	ND	ND	ND	ND
MAL8P1.217	ND	ND	ND	ND	ND	ND	ND	ND	ND	ND	ND	ND	ND	ND	ND	ND
PF11_0013	ND	ND	ND	ND	ND	ND	ND	ND	ND	ND	ND	ND	ND	ND	ND	ND
PF11_0516	ND	ND	ND	ND	ND	ND	ND	ND	ND	ND	ND	ND	ND	ND	ND	ND
PFB0050c	ND	ND	ND	ND	ND	ND	ND	ND	ND	ND	ND	ND	ND	ND	ND	ND
	P+ denotes high transcript level
	P- denotes low transcript level
	ND denotes no transcript detected

## Sheet: Sheet1
NAME	5A		3.2C	5.2A	5B
PF14_0767	A		P	A	P
PF07_0130	A		A	A	A
PFB0025c	A		A	A	A
aPFL2620w-PFL2620w-	A		A	P	A
PFA0105w	A		A	A	A
aPFE0030c-PFE0030c-	P+		P+	A	P
aPFD0065w-PFD0065w-	A		A	A	A
aPFF1550w-PFF1550w-	A		A	A	A
PFA0090c	P+	2.84612	A	A	P
aPF10_0009-PF10_0009_	A		A	A	P
PF14_0007	A		P	A	P
PFA0750w	A		A	A	A
aPFI0080w-PFI0080w-	A		A	P+	A
PF10_0395	P+	5.96268	P+	A	A
aPFL2635w-PFL2635w-	P		P	A	A
aPFF0850c-PFF0850c-	P		P	A	P
PF14_0771	A		A	A	A
PF11_0013	A		A	A	A
aPFB0065w-PFB0065w-	A		A	A	A
aPFB0955w-PFB0955w-	A		A	A	A
aPFC1105w-PFC1105w	A		A	A	A
PFB0050c	A		A	A	A
aPFB0955w-PFB0955w	A		A	A	A
aMAL13P1.7-MAL13P1.7:	A		A	A	A
MAL13P1.490
MAL13P1.505
MAL7P1.218
MAL7P1.223
MAL7P1.310
MAL7P1.227
MAL8P1.217
PF11_0013
PF11_0516
PFB0050c
